# Supplementary material for: Assessment of Heavy Metal Contamination in Dust in Vilnius Schools: Source Identification, Pollution Levels, and Potential Health Risks for Children
Source: Toxics. 2024 Mar 19;12(3):224. doi: 10.3390/toxics12030224 (PMC10974985; doi:10.3390/toxics12030224)
Supplement: Supplementary file 1 [file toxics-12-00224-s001.zip]

Archive with 1 entries (1 files):
- toxics-2881288-supplementary.pdf
